# Supplementary material for: Multivariate Analysis on Physical Activity, Emotional and Health Status of University Students Caused by COVID-19 Confinement
Source: Int J Environ Res Public Health. 2022 Sep 3;19(17):11016. doi: 10.3390/ijerph191711016 (PMC9518169; doi:10.3390/ijerph191711016)
Supplement: Supplementary file 1 [file ijerph-19-11016-s001.zip]

Archive with 1 entries (1 files):
- ijerph-1843779-supplementary.pdf
